# Supplementary material for: Prevalence of Circulating Autoantibodies Against G-Protein-Coupled Receptors as Potential Biomarkers for Long COVID: Preliminary Investigations
Source: Int J Mol Sci. 2026 Feb 13;27(4):1787. doi: 10.3390/ijms27041787 (PMC12940979; doi:10.3390/ijms27041787)
Supplement: Supplementary file 1 [file ijms-27-01787-s001.zip]

Archive with 1 entries (1 files):
- ijms-4072484-supplementary.pdf
